# Supplementary material for: Smartphone-Based Rapid Quantitative Detection Platform with Imprinted Polymer for Pb (II) Detection in Real Samples
Source: Polymers (Basel). 2024 May 28;16(11):1523. doi: 10.3390/polym16111523 (PMC11174601; doi:10.3390/polym16111523)
Supplement: Supplementary file 1 [file polymers-16-01523-s001.zip]

Archive with 1 entries (1 files):
- polymers-3008414-supplementary.pdf
